# Supplementary material for: Microbial Community Profiling of Concrete
Source: Microorganisms. 2026 Jan 7;14(1):131. doi: 10.3390/microorganisms14010131 (PMC12844258; doi:10.3390/microorganisms14010131)
Supplement: Supplementary file 1 [file microorganisms-14-00131-s001.zip]

Archive with 2 entries (2 files):
- microorganisms-4078581-supplementary.pdf
- SupplementaryTables.xlsx
