# Supplementary material for: Microbial Community Profiling of Concrete
Source: Microorganisms. 2026 Jan 7;14(1):131. doi: 10.3390/microorganisms14010131 (PMC12844258; doi:10.3390/microorganisms14010131)
Supplement: Supplementary file 1 [file microorganisms-14-00131-s001.zip › SupplementaryTables.xlsx]

## Sheet: Supp. Table 1 (16S)
ASVs (16S)					Concrete 1 (%)	Concrete 2 (%)	Concrete 3 (%)	Concrete 4 (%)	Concrete 5 (%)	Concrete 6 (%)	Concrete 7 (%)
Actinobacteriota					12.3643	5.36132	25.9375	20.2076	12.5057	20.3209	31.0063
	Actinobacteria				11.538	4.78847	23.9722	17.9111	12.3168	19.7773	29.2594
		Micrococcales			7.61887	2.40459	9.04642	11.8434	7.16044	2.02154	7.8426
			Micrococcaceae		3.24922	1.1481	8.28457	3.85525	5.85924	1.32545	5.38378
				Arthrobacter	0.837982	0.383702	0	0.608458	1.93949	1.18414	4.0656
				Nesterenkonia	0	0.174437	7.6955	0.0180444	0	0.0525706	0.0833116
				Kocuria	0.179734	0.0456359	0	2.13622	3.20997	0.0376569	0.149138
				Renibacterium	2.2245	0.22908	0	0	0	0	0
				Pseudarthrobacter	0	0.0453357	0	0.0173226	0.658576	0.0480965	0.880428
				Enteractinococcus	0	0.00810638	0	0.583677	0	0	0
				Garicola	0	0	0.555281	0.0168415	0	0	0
			Microbacteriaceae		3.7044	0.568648	0.00555039	0.54037	0.140223	0.371722	1.84849
				Microcella	3.39861	0.156723	0.00217189	0.128236	0	0	0
				Chryseoglobus	0.228753	0.183444	0	0.119093	0	0.269564	1.34821
				Amnibacterium	0	0.0789621	0	0.0105861	0	0.0402668	0.373359
			Intrasporangiaceae		0.137719	0.553035	0.0576758	4.63501	0.192413	0.1208	0.514886
				Ornithinimicrobium	0	0.0345272	0.0576758	3.79414	0.017331	0.0119309	0.00946255
				Terrabacter	0.137719	0.0960756	0	0.579346	0.0990622	0	0
				Knoellia	0	0.375295	0	0.0416225	0.0539623	0.0119309	0.421495
			Bogoriellaceae		0.0606895	0.0888699	0.663393	2.12323	0.0313139	0	0
				Georgenia	0.0606895	0.0888699	0	2.12323	0.0189065	0	0
				Bogoriella	0	0	0.663393	0	0	0	0
			Cellulomonadaceae		0.466843	0	0.0313718	0.274275	0.561877	0.19686	0.0942141
				Cellulomonas	0.466843	0	0	0.0221345	0.508703	0.0671113	0.0236564
				Actinotalea	0	0	0.0159272	0.165768	0.0305261	0.129749	0.0705577
			Promicromonosporaceae		0	0	0.000965286	0.0360888	0.262131	0	0
			Dermabacteraceae		0	0.00840662	0	0.180685	0.0661727	0	0
		Frankiales			2.19883	0.815142	0.110284	1.97719	3.93472	14.4047	13.3613
			Geodermatophilaceae		1.84636	0.480078	0.00530907	1.87566	2.6731	8.86839	8.50066
				Blastococcus	0.94769	0.258804	0.00530907	1.66754	1.55407	7.50827	7.94257
				Modestobacter	0.00700264	0.0144113	0	0.0695312	1.06625	1.22963	0.454202
				Geodermatophilus	0.891669	0.193953	0	0.0344047	0.0110288	0.0111852	0.0172794
		Nitriliruptorales			0.0933685	0	13.1706	0.128717	0	0	0
			Nitriliruptoraceae		0.0933685	0	13.1706	0.128717	0	0	0
				Nitriliruptor	0.0933685	0	11.5747	0.0529303	0	0	0
		Propionibacteriales			1.00138	0.598071	0.164823	1.29968	0.838779	2.22437	5.87233
			Nocardioidaceae		0.980369	0.585461	0.163857	1.2915	0.830113	2.21542	5.86513
				Nocardioides	0.578885	0.569548	0.0190644	0.904627	0.63711	1.15133	4.96228
				Marmoricola	0.401485	0.0159125	0.020995	0.252141	0.115408	0.848213	0.567959
		Corynebacteriales			0.553208	0.676432	0.979283	2.33567	0.161099	0.101413	0.312675
			Dietziaceae		0	0.0729574	0.979283	2.1776	0.0460846	0.0425038	0.201388
				Dietzia	0	0.0729574	0.979283	2.1776	0.0460846	0.0425038	0.201388
			Corynebacteriaceae		0.541537	0.507399	0	0.000481184	0	0	0
				Corynebacterium	0.527532	0.335664	0	0.000481184	0	0	0
			Nocardiaceae		0.0116711	0.0378298	0	0.116206	0.0805495	0.0227433	0.0573924
			Mycobacteriaceae		0	0.0582458	0	0.0413819	0.034465	0.0361656	0.0538954
		Pseudonocardiales			0.0723606	0.158825	0.0871171	0.0697718	0.072081	0.753884	1.67096
			Pseudonocardiaceae		0.0723606	0.158825	0.0871171	0.0697718	0.072081	0.753884	1.67096
				Pseudonocardia	0.0210079	0.0816643	0.0581585	0.0445096	0.0506143	0.260989	1.06454
				Actinomycetospora	0.0513527	0.0765603	0	0.0105861	0.0175279	0.491777	0.604986
		Kineosporiales			0	0.099078	0	0.116447	0.0980774	0.10104	0.151606
			Kineosporiaceae		0	0.099078	0	0.116447	0.0980774	0.10104	0.151606
		Streptosporangiales			0	0	0.362465	0.00192474	0.00177248	0.00484693	0
			Nocardiopsaceae		0	0	0.362465	0.00192474	0	0	0
				Nocardiopsis	0	0	0.361741	0.00192474	0	0	0
		Micromonosporales			0	0	0.000482643	0.031277	0.0191034	0.151001	0.0141938
			Micromonosporaceae		0	0	0.000482643	0.031277	0.0191034	0.151001	0.0141938
		Euzebyales			0	0	0.0475403	0.0791548	0.00393885	0	0.00123425
	Acidimicrobiia				0.826311	0.35578	1.95446	2.14801	0.0968958	0.293426	1.16472
		Microtrichales			0.819309	0.13931	1.87217	2.00149	0.044509	0.19947	0.72841
			Microtrichaceae		0	0	0.469129	0.0134732	0.00216637	0.0134223	0.0318847
			Iamiaceae		0	0	0.356914	0.0279087	0.013786	0.0298273	0.0892771
				Iamia	0	0	0.356914	0.0279087	0.013786	0.0298273	0.0892771
			Ilumatobacteraceae		0	0.0600473	0	0.0242998	0.0139829	0.0823978	0.22093
		Actinomarinales			0.00700264	0.214969	0	0.0141949	0	0	0
	Thermoleophilia				0	0.21617	0.0108595	0.126792	0.0748382	0.225942	0.545331
		Solirubrobacterales			0	0.0627494	0	0.0502838	0.0450999	0.164796	0.284699
			Solirubrobacteraceae		0	0.0627494	0	0.0221345	0.0250117	0.146899	0.25878
		Gaiellales			0	0.153421	0.0108595	0.0760271	0.0293445	0.0611459	0.260631
Cyanobacteria					2.0401	40.8739	0.00506775	0.057261	2.39088	15.0568	2.2741
	Cyanobacteriia				2.0401	40.8739	0.00506775	0.0490808	2.35957	15.0557	2.26813
		Chloroplast			2.0401	37.9667	0.00265454	0.0411413	1.85934	14.2955	2.17618
		Cyanobacteriales			0	2.87116	0.000723964	0.00793954	0.489009	0.689755	0.0744661
			Phormidiaceae		0	1.33725	0	0.00360888	0.0968958	0.586479	0.0610951
			Chroococcidiopsaceae		0	1.30693	0.000723964	0.00433066	0.38325	0.0947016	0.0102854
				Aliterella	0	0.375596	0.000723964	0.00216533	0.337363	0.0290816	0.00226278
		Leptolyngbyales			0	0.0360284	0.00168925	0	0.00196943	0.056299	0.00452557
Proteobacteria					14.5772	5.89544	2.32827	6.8896	8.95853	9.25689	6.98377
	Alphaproteobacteria				6.16932	2.73305	0.933673	3.58266	6.8798	7.12275	6.09779
		Rhizobiales			4.35797	0.320052	0.552385	0.880808	0.840748	1.46415	0.983694
			Beijerinckiaceae		3.77209	0.120395	0.522702	0.0413819	0.260949	1.32955	0.337772
				Salinarimonas	0	0	0.521737	0	0	0.00372841	0.00185137
				Psychroglaciecola	0	0	0	0	0	0.304238	0.0664435
			Rhizobiaceae		0.569548	0.0645508	0.0132727	0.49971	0.184338	0.0686027	0.436306
				Aurantimonas	0.557877	0	0	0.0517273	0.0740504	0.0309458	0.117253
				Aliihoeflea	0	0	0.00844625	0.178519	0.00472662	0.0182692	0.259603
			Devosiaceae		0	0.0066052	0.0164099	0.277643	0.345437	0.0126766	0.111288
				Devosia	0	0.0066052	0	0.181407	0.340514	0.0111852	0.0962711
		Sphingomonadales			0.723606	0.549733	0.0164099	0.705176	2.05805	1.82692	2.32758
			Sphingomonadaceae		0.723606	0.549733	0.0164099	0.705176	2.05805	1.82692	2.32758
				Sphingomonas	0.50419	0.396012	0.00530907	0.0344047	0.821448	1.39368	1.45188
				Ellin6055	0	0.0321253	0.0111008	0.344769	0.229635	0.146154	0.411004
				Erythrobacter	0	0.0621489	0	0.138581	0.351937	0	0.0981225
				Qipengyuania	0	0	0	0.0603887	0.309791	0.0753138	0.14523
				Altererythrobacter	0	0	0	0.0793954	0.151843	0.102904	0.0915399
		Rhodobacterales			0.249761	0.516106	0.276072	0.927243	2.80683	0.56299	0.847721
			Rhodobacteraceae		0.249761	0.516106	0.276072	0.927243	2.80683	0.56299	0.847721
				Paracoccus	0.0513527	0.441648	0.236978	0.490086	1.55683	0.130867	0.458728
				Rubellimicrobium	0.191405	0.0270213	0	0.019488	0.729673	0.421683	0.378708
		Rickettsiales			0.779627	1.22947	0.0837386	0.793473	0.469511	0.637558	0.670812
			Mitochondria		0.779627	1.17843	0.0386114	0.730679	0.432092	0.525706	0.584415
		Acetobacterales			0	0.00720567	0	0.079636	0.245194	1.22702	0.509949
			Acetobacteraceae		0	0.00720567	0	0.079636	0.245194	1.22702	0.509949
				Roseomonas	0	0	0	0.0777113	0.213486	0.610713	0.221753
		Caulobacterales			0.0583553	0.0453357	0.00386114	0.111394	0.181187	0.898919	0.354846
			Caulobacteraceae		0.0583553	0.0453357	0.00386114	0.110913	0.181187	0.898919	0.354846
				PMMR1	0	0	0	0	0.0185126	0.818386	0.115608
				Brevundimonas	0	0.0375295	0.00386114	0.0986428	0.138254	0.0216248	0.221341
		Azospirillales			0	0.0204161	0	0.00890191	0.226484	0.360164	0.362662
			Azospirillaceae		0	0.0204161	0	0.00890191	0.226484	0.360164	0.362662
				Skermanella	0	0.0204161	0	0.00745836	0.226484	0.360164	0.362251
	Gammaproteobacteria				1.37252	2.81562	1.37481	2.84019	1.52828	1.54468	0.326458
		Burkholderiales			1.00138	0.488184	0.00168925	0.389038	1.18303	1.47831	0.283259
			Oxalobacteraceae		0	0.128501	0	0.194158	1.06132	1.14164	0.139264
				Noviherbaspirillum	0	0.0108085	0	0.0899815	0.433274	0.625627	0.0615066
				Massilia	0	0.0519409	0	0.0832449	0.512248	0.338167	0.0300333
			Comamonadaceae		0.924348	0.107785	0	0.0498026	0.103198	0.12602	0.0789917
				Hydrogenophaga	0.924348	0.0675532	0	0.0153979	0	0	0
			Burkholderiaceae		0	0.210766	0	0.0356077	0.013589	0.195369	0.0563639
		Enterobacterales			0.312784	1.74437	0.738926	0.340438	0.105758	0.00745682	0.00205708
			Erwiniaceae		0	1.6543	0.659049	0	0.100244	0.00596545	0
				Pantoea	0	0.00810638	0.658084	0	0.0783832	0	0
			Enterobacteriaceae		0.312784	0.0612482	0	0.00216533	0.00374191	0.00149136	0
			Idiomarinaceae		0	0	0.0692593	0.236262	0	0	0
		Pseudomonadales			0.0583553	0.19065	0.561796	0.920506	0.157357	0.025726	0.011931
			Halomonadaceae		0	0	0.521978	0.0753054	0.0490387	0	0
				Halomonas	0	0	0.521978	0.0269463	0.0389946	0	0
			Cellvibrionaceae		0.0163395	0.00630496	0.0115834	0.480703	0.0449029	0.0018642	0.0026742
			Pseudomonadaceae		0	0.105383	0.027028	0.0933498	0.0313139	0.00559261	0.00349703
			Moraxellaceae		0.0420158	0.0693546	0	0.0271869	0.0183157	0.0137951	0
		Xanthomonadales			0	0.3816	0.0229255	1.13776	0.0732627	0.0279631	0.0199536
			Xanthomonadaceae		0	0.260605	0.0229255	1.1368	0.0732627	0.0268445	0.0199536
				Lysobacter	0	0.0738581	0	0.47541	0.0291475	0.0268445	0.0160452
Chloroflexi					0.0163395	0.633198	0.285001	18.6786	1.24133	3.04499	8.31367
	Chloroflexia				0.0163395	0.520009	0.276796	18.2788	1.17929	2.96558	8.14335
		Thermomicrobiales			0.0163395	0.520009	0.276796	18.2751	1.06467	2.40631	7.65849
			AKYG1722		0	0	0.124281	0.785774	0.00807465	0.0544348	0.155309
		Kallotenuales			0	0	0	0.000962369	0.09276	0.404532	0.409975
			AKIW781		0	0	0	0.000962369	0.09276	0.404532	0.409975
		Chloroflexales			0	0	0	0.00264651	0.0185126	0.102531	0.0211879
Firmicutes					12.0912	3.14017	2.08067	2.3311	8.72476	0.0119309	0.173
	Bacilli				1.83002	3.01948	2.08067	2.32629	8.72239	0.0082025	0.155309
		Bacillales			1.30482	2.37307	1.97256	2.06163	8.5867	0.00596545	0.00287991
			Planococcaceae		0.0490185	2.11426	1.3292	1.87036	8.56996	0.00596545	0.00287991
				Planomicrobium	0.0490185	0.498392	0.0123074	0.600518	7.5045	0	0
				Planococcus	0	1.56513	1.31617	0.849772	0.242633	0.00521977	0.00287991
			Bacillaceae		1.25581	0.220373	0.156618	0.178519	0.0143768	0	0
				Bacillus	1.25581	0.105383	0.127659	0.0781925	0.00472662	0	0
			Salisediminibacteriaceae		0	0	0.481436	0	0	0	0
		Lactobacillales			0.436498	0.133005	0.108112	0.0599075	0.00118166	0	0.145435
			Streptococcaceae		0.436498	0.133005	0.108112	0	0	0	0.134944
				Streptococcus	0.436498	0.131203	0	0	0	0	0.134533
		Staphylococcales			0.0887001	0.0702553	0	0.161919	0	0	0.0055541
			Nostocaceae		0	0.226078	0	0	0.00551439	0.00596545	0.00308561
			Staphylococcaceae		0	0.0702553	0	0.161919	0	0	0
		Alicyclobacillales			0	0.27982	0	0	0	0	0
			Alicyclobacillaceae		0	0.27982	0	0	0	0	0
		Exiguobacterales			0	0.123998	0	0.0240592	0.119938	0	0.00143995
			Exiguobacteraceae		0	0.123998	0	0.0240592	0.119938	0	0.00143995
	Negativicutes				10.2565	0	0	0.000962369	0	0	0.0176909
		Veillonellales-Selenomonadales			10.2565	0	0	0	0	0	0.0176909
			Veillonellaceae		10.2565	0	0	0	0	0	0.0176909
				Veillonella	10.2565	0	0	0	0	0	0.0176909
Deinococcota					0.0840317	0.103281	0.000723964	0.259118	15.3525	1.63752	3.95185
	Deinococci				0.0840317	0.103281	0.000723964	0.259118	15.3525	1.63752	3.95185
		Deinococcales			0.0840317	0.103281	0.000723964	0.259118	15.3525	1.63752	3.95185
			Deinococcaceae		0.0840317	0.00150118	0	0.110191	15.0626	0.773272	0.230598
				Deinococcus	0.0840317	0.00150118	0	0.110191	15.061	0.772526	0.22957
			Trueperaceae		0	0.10178	0.000723964	0.148927	0.2899	0.864245	3.72125
				Truepera	0	0.10178	0.000723964	0.148927	0.2899	0.864245	3.72125
Patescibacteria					7.41813	0.167832	0.00555039	0.877921	0.603038	0.281868	1.7553
	Saccharimonadia				7.41813	0.155222	0.00434379	0.876959	0.601069	0.280749	1.75407
		Saccharimonadales			7.41813	0.155222	0.00434379	0.876959	0.601069	0.280749	1.75407
			Saccharimonadaceae		7.25473	0.03813	0.00120661	0.52401	0.19714	0.0432495	1.13468
				TM7a	7.25473	0.0375295	0.00120661	0.522085	0.19714	0.042131	1.13345
			LWQ8		0.128382	0.0270213	0.000723964	0.0837261	0.0683391	0.152492	0.218461
Bacteroidota					0.10504	0.467168	0.229255	3.0394	4.98797	1.50068	0.624528
	Bacteroidia				0.10504	0.467168	0.229255	3.02833	4.96276	1.4895	0.622677
		Cytophagales			0.0536869	0.132404	0.223946	1.68655	4.61476	1.29898	0.540805
			Hymenobacteraceae		0	0.0177139	0.147689	1.20465	4.37725	1.00704	0.485058
				Pontibacter	0	0.00420331	0.146965	1.16254	3.12706	0.0156593	0.0397016
				Adhaeribacter	0	0	0	0.00866132	0.466557	0.407142	0.40113
				Hymenobacter	0	0.0135106	0.000723964	0.00168415	0.225696	0.575666	0.0413472
			Cyclobacteriaceae		0	0	0.0726378	0.343085	0.0779893	0.000745682	0.00143995
			Spirosomaceae		0	0.11409	0	0	0.0346619	0.151746	0.0143995
			Cytophagaceae		0	0	0.00361982	0.00144355	0.027375	0.114462	0.0376445
		Flavobacteriales			0.0186737	0.184345	0	1.30906	0.168977	0.0246075	0
			Flavobacteriaceae		0.0186737	0.0252198	0	1.27249	0.148495	0.0137951	0
				Salinimicrobium	0	0	0	0.537724	0	0	0
				Antarcticibacterium	0	0	0	0.312529	0.0872456	0	0
			Weeksellaceae		0	0.159125	0	0.00793954	0.020482	0.00969386	0
		Chitinophagales			0	0.0129102	0	0.00986428	0.119741	0.162931	0.0594495
			Chitinophagaceae		0	0.0129102	0	0.00505244	0.113045	0.162931	0.0594495
		Bacteroidales			0.032679	0.112288	0	0.000962369	0	0	0.00123425
		Sphingobacteriales			0	0.0252198	0.00530907	0.0218939	0.058492	0.00298273	0.0211879
Acidobacteriota					0	0.144714	0	0.14219	0.209547	2.95364	0.395576
	Blastocatellia				0	0.143213	0	0.0356077	0.167598	2.78475	0.286756
		Blastocatellales			0	0.143213	0	0.0202097	0.167598	2.77319	0.284905
			Blastocatellaceae		0	0.143213	0	0.0202097	0.167598	2.77319	0.284905
				Blastocatella	0	0	0	0.00697718	0.0734596	1.99768	0.179377
				Stenotrophobacter	0	0	0	0.00553362	0.0773985	0.649861	0.0868086
	Vicinamibacteria				0	0	0	0.099124	0.041358	0.154729	0.102648
		Vicinamibacterales			0	0	0	0.0969587	0.041358	0.154729	0.102648
			Vicinamibacteraceae		0	0	0	0.0394571	0.0238301	0.077178	0.0783746
Fusobacteriota					3.05082	0	0	0	0	0	0
	Fusobacteriia				3.05082	0	0	0	0	0	0
		Fusobacteriales			3.05082	0	0	0	0	0	0
			Fusobacteriaceae		2.72169	0	0	0	0	0	0
				Fusobacterium	2.71702	0	0	0	0	0	0
			Leptotrichiaceae		0.329124	0	0	0	0	0	0
Verrucomicrobiota					0	0.31795	0.648189	0.741986	0.255435	0.32027	0.172177
	Verrucomicrobiae				0	0.31735	0.648189	0.741986	0.255435	0.32027	0.172177
		Verrucomicrobiales			0	0.31735	0	0.44678	0.0937447	0.0156593	0.0137824
			Rubritaleaceae		0	0.0843664	0	0.441968	0.0387977	0	0
				Luteolibacter	0	0.0837659	0	0.422961	0.0387977	0	0
			Verrucomicrobiaceae		0	0.232983	0	0.00264651	0.054947	0.0156593	0.0137824
		Opitutales			0	0	0.648189	0.143874	0.00551439	0.0100667	0.0053484
		Chthoniobacterales			0	0	0	0.132326	0.155191	0.292307	0.153046
			Chthoniobacteraceae		0	0	0	0.123905	0.153812	0.292307	0.153046
				Chthoniobacter	0	0	0	0.12174	0.149676	0.271801	0.138647
Gemmatimonadota					0.0186737	0.022818	0.0711898	0.840389	0.307821	0.624135	0.548211
	Longimicrobia				0	0	0.068294	0.590413	0.255829	0.166287	0.405861
		Longimicrobiales			0	0	0.068294	0.590413	0.255829	0.166287	0.405861
			Longimicrobiaceae		0	0	0.068294	0.590413	0.255829	0.166287	0.405861
				Longimicrobium	0	0	0	0.0108267	0.191625	0.0387754	0.129801
	Gemmatimonadetes				0.0186737	0.022818	0	0.179722	0.0519929	0.457848	0.14235
		Gemmatimonadales			0.0186737	0.022818	0	0.179722	0.0519929	0.457848	0.14235
			Gemmatimonadaceae		0.0186737	0.022818	0	0.179722	0.0519929	0.457848	0.14235
Crenarchaeota					0	0.372593	0	0.261283	0.184338	0.00372841	0.00596552
	Nitrososphaeria				0	0.372593	0	0.261283	0.183157	0.00372841	0.00390844
		Nitrososphaerales			0	0.372593	0	0.261283	0.183157	0.00372841	0.00390844
			Nitrososphaeraceae		0	0.372593	0	0.261283	0.183157	0.00372841	0.00390844
Planctomycetota					0	0	0	0.0274275	0.156176	0.325117	0.244381
	Phycisphaerae				0	0	0	0.0190068	0.153615	0.309085	0.234301
		Tepidisphaerales			0	0	0	0.0180444	0.153615	0.309085	0.234301
			Tepidisphaeraceae		0	0	0	0.00890191	0.0990622	0.0838892	0.0734376
Sumerlaeota					0	0	0	0.326243	0.101622	0.00894818	0.04361
	Sumerlaeia				0	0	0	0.326243	0.101622	0.00894818	0.04361
		Sumerlaeales			0	0	0	0.326243	0.101622	0.00894818	0.04361
			Sumerlaeaceae		0	0	0	0.326243	0.101622	0.00894818	0.04361
				Sumerlaea	0	0	0	0.326243	0.101622	0.00894818	0.04361
Myxococcota					0	0.054643	0	0.054855	0.0153615	0.0976843	0.0314733
	Polyangia				0	0.0117092	0	0.023578	0.0110288	0.0850077	0.0275648
		Polyangiales			0	0.0117092	0	0.0108267	0.00669605	0.0641286	0.0156338
Bdellovibrionota					0.00466843	0.0246194	0.000482643	0.0187662	0.0766107	0.0216248	0.0166623
Halobacterota					0	0	0.00796361	0.0353671	0.0321017	0	0
WPS.2					0	0	0	0.000721777	0.00649911	0.0238618	0.0158395
Armatimonadota					0	0	0	0.000481184	0.00590828	0.0119309	0.0055541
Methylomirabilota					0	0	0	0.0158791	0	0	0
Euryarchaeota					0	0	0	0.00409007	0	0	0
TX1A.33					0	0	0	0	0	0.00372841	0
SAR324.clade.Marine.group.B.					0	0	0	0	0	0.00111852	0.00164566
Hydrogenedentes					0	0	0	0.00240592	0	0	0
RCP2.54					0	0	0	0.00240592	0	0	0
Desulfobacterota					0	0.00120095	0	0	0	0	0.000617123
Thermoplasmatota					0	0	0	0.00120296	0	0	0
Abditibacteriota					0	0	0	0	0.000787771	0	0.000411415
Fibrobacterota					0	0	0	0	0	0.00111852	0
Nitrospirota					0	0	0	0	0	0.00111852	0
Entotheonellaeota					0	0	0	0.000721777	0	0	0
Unknown					48.2295	42.4192	68.4002	45.183	43.8832	44.4903	43.4354

## Sheet: Supp. Table 2 (ITS)
ASVs (ITS)					Concrete 1 (%)	Concrete 2 (%)	Concrete 3 (%)	Concrete 4 (%)	Concrete 5 (%)	Concrete 6 (%)	Concrete 7 (%)
Ascomycota					69.8356	29.6714	57.3113	61.4366	55.97	88.3406	78.9893
	Sordariomycetes				40.2011	9.23763	5.65422	39.8138	13.2299	3.97853	5.58446
		Hypocreales			40.1981	6.1552	5.4215	4.1392	10.1259	2.57928	3.32763
			Hypocreaceae		28.2975	4.99792	0.159615	0.0473598	0.0145543	0.158748	0.836234
				Trichoderma	28.2975	4.83855	0.159615	0.0465226	0.0145543	0.15807	0.836234
			Nectriaceae		11.9002	0.692414	0.0317168	2.06661	9.62743	0.584336	1.04544
				Fusarium	11.9002	0.506109	0.0314589	1.67398	8.29805	0.499286	0.889724
		Sordariales			0.0016325	0.0971454	0.00489934	33.0593	0.216496	0.201442	0.208049
			Chaetomiaceae		0.0016325	0.0690149	0.00489934	32.9889	0.0727717	0.0781034	0.0435418
				Botryotrichum	0.0016325	0.00131116	0.00489934	32.6014	0.0623757	0.00796282	0.0132644
		Microascales			0.000714218	0.000953574	0.025786	0.862642	0.00623757	0.00135537	0.00980412
			Microascaceae		0.000714218	0.000953574	0.0208867	0.857739	0.00623757	0.00135537	0.00980412
	Eurotiomycetes				3.50018	0.721021	46.7452	6.39046	6.20249	57.722	38.1971
		Chaetothyriales			3.50018	0.194648	0.0282357	2.24995	6.00782	57.6656	38.0567
			Herpotrichiellaceae		0.609228	0.19286	0.0170188	0.116366	0.200382	52.271	30.1151
				Exophiala	0.609228	0.19286	0.00799366	0.0693654	0.187647	52.2358	30.0356
			Trichomeriaceae		2.89095	0.00131116	0.0112169	2.11863	5.78405	5.33001	7.85238
		Eurotiales			0	0.526373	46.717	3.13651	0.166335	0.0438802	0.0829025
			Aspergillaceae		0	0.526373	46.717	3.13651	0.166335	0.0438802	0.0790097
				Penicillium	0	0.441982	28.6656	2.56664	0.0371655	0.00592976	0.0495973
				Aspergillus	0	0	18.0376	0.526101	0.12917	0.0162645	0.0187432
	Dothideomycetes				1.38722	11.5757	4.77002	13.0562	31.7534	22.0025	30.9311
		Pleosporales			0.00581577	5.94518	2.97222	8.51364	28.6905	15.3339	19.4241
			Pleosporaceae		0.00438734	2.57703	2.46321	6.29634	22.7866	0.933514	2.49111
				Alternaria	0.00438734	2.26414	2.4342	6.01541	22.6099	0.850667	2.08972
		Capnodiales			1.38099	5.3666	1.74597	2.83059	2.34247	1.22339	3.53453
			Cladosporiaceae		1.38099	5.20794	1.74597	2.81683	2.34091	1.21577	3.52674
				Cladosporium	1.38099	5.20794	1.73875	2.8148	2.34039	1.21475	3.51939
	Leotiomycetes				12.4474	6.27273	0.0707825	0.271123	0.805687	1.26185	2.29243
		Helotiales			10.0022	0.16032	0.0224338	0.0900554	0.475355	0.504707	1.91454
		Erysiphales			2.44518	6.11241	0.0217892	0.0456855	0.0150741	0.0127066	0.0289798
	Saccharomycetes				0	1.53788	0.00451255	0.0105244	0.000519798	0	0
	Pezizomycetes				0.000204062	0.0681805	0.0210156	1.49291	0.829597	1.55953	0.0488764
Basidiomycota					25.2741	44.3731	3.10915	4.00645	3.10501	2.43442	3.39626
	Agaricomycetes				0.629226	36.6373	1.59177	2.04006	0.30746	0.209236	1.4128
		Agaricales			0.0118356	27.7546	0.258633	0.203073	0.0665341	0.104364	0.792404
			Physalacriaceae		0.00938686	22.1466	0.0857384	0	0.00233909	0.00355786	0.0206175
				Armillaria	0.0091828	21.7553	0.071814	0	0.00233909	0.00355786	0.0203291
	Malasseziomycetes				24.6416	0.949164	0.146593	0.01184	0.00961626	0.00101653	0.00648802
		Malasseziales			24.6416	0.949164	0.146593	0.01184	0.00961626	0.00101653	0.00648802
			Malasseziaceae		24.6416	0.949164	0.146593	0.01184	0.00961626	0.00101653	0.00648802
				Malassezia	24.6416	0.949164	0.146593	0.01184	0.00961626	0.00101653	0.00648802
	Cystobasidiomycetes				0.00265281	0.827464	0.613449	0.562218	1.38604	1.97359	0.833927
	Tremellomycetes				0.000612187	5.20985	0.625439	1.14824	1.37123	0.203984	0.711664
Chytridiomycota					0.000714218	0.207998	0.00541506	5.22094	19.7775	3.95142	9.2685
	Spizellomycetes				0.000510156	0.00035759	0.00244967	0.942532	8.27986	2.27127	7.52178
		Spizellomycetales			0.000510156	0.00035759	0.00244967	0.942532	8.27986	2.27127	7.52178
	Rhizophlyctidomycetes				0	0.00035759	0.00116037	3.55127	9.39976	1.21713	0.712096
		Rhizophlyctidales			0	0.00035759	0.00116037	3.55127	9.39976	1.21713	0.712096
			Rhizophlyctidaceae		0	0.00035759	0.00116037	3.55127	9.39768	1.20611	0.685856
				Rhizophlyctis	0	0.00035759	0.00116037	3.54529	9.39768	0.909795	0.429939
				Pseudallescheria	0.000714218	0.000953574	0.00167609	0	0	0	0.00288356
Aphelidiomycota					0	0.0841529	0.00038679	0.0104048	0	0	0.000432535
	Aphelidiomycetes				0	0.0841529	0.00038679	0.0104048	0	0	0.000432535
Rozellomycota					0.000204062	1.46326	0	0.0350415	0.012735	0.00288017	0.00144178
Blastocladiomycota					0	0	0	0.00920885	0.0379452	0.686497	0.686433
Monoblepharomycota					0	0	0	0.0124379	0	0.10267	0.397932
Mucoromycota					0	0.174266	0	0.0387489	0.00623757	0.00271075	0.0139853
Mortierellomycota					0	0.030276	0.116939	0.074508	0.023131	0.000338843	0.0046137
Olpidiomycota					0	0	0	0.00227231	0.00441828	0.00592976	0.0079298
Kickxellomycota					0	0	0	0	0.00259899	0	0
Zoopagomycota					0	0	0	0.00227231	0	0	0
Entomophthoromycota					0	0	0	0	0	0	0.000288356
Unknown					4.88933	23.9955	39.4568	29.1512	21.0604	4.47256	7.23284

## Sheet: Supp. Table 3 (Composition)
Sample	Mo (ppm)	Mo Error	Zr (ppm)	Zr Error	Sr (ppm)	Sr Error	U (ppm)	U Error	Rb (ppm)	Rb Error	Th (ppm)	Th Error	Pb (ppm)	Pb Error	Au (ppm)	Au Error	Se (ppm)	Se Error	As (ppm)	As Error	Hg (ppm)	Hg Error	Zn (ppm)	Zn Error	W (ppm)	W Error	Cu (ppm)	Cu Error	Ni (ppm)	Ni Error	Co (ppm)	Co Error	Fe (ppm)	Fe Error	Mn (ppm)	Mn Error	Cr (ppm)	Cr Error	V (ppm)	V Error	Ti (ppm)	Ti Error	Sc (ppm)	Sc Error	Ca (ppm)	Ca Error	K (ppm)	K Error	S (ppm)
Concrete 1	4.34	1.95	52.85	2.81	120.73	3.6	0	4.43	27.93	2.14	0	1.23	10.05	3.47	23.93	6.39	12.89	3.38	6.28	2.82	0	11.92	56.84	9.19	693.69	42.39	33.72	11.47	0	29.75	229.44	43.89	6440.13	120.26	701.2	57.06	32.44	9.25	27.08	11.46	824.51	54.15	63.6	24.35	117604	1008.42	8606.76	201.94	1961.37
Concrete 2	3.44	1.91	38.49	2.81	214.75	4.73	0	4.24	25.12	2.04	1.46	0.85	8.52	3.19	0	6.24	0	3.23	0	3.64	0	6.36	16.7	5.75	0	34.54	18.06	10.88	34.22	19.9	0	60.07	6390.16	119.45	168.22	41.44	0	34.98	0	16.16	485.68	43.58	74.08	34.39	192408	1358.39	7858.8	225.4	1319.41
Concrete 3	3.56	1.97	68.23	3.23	209.83	4.7	0	4.53	35.33	2.34	1.81	0.88	9.25	3.27	0	5.93	0	3.16	0	3.69	0	6.44	33.04	6.58	0	34.54	0	16.27	0	28.78	0	65.03	7503.76	130.04	554.11	54.08	307.92	13.91	0	20.4	1036.72	52.56	83.63	28.71	155600	1223.77	9632.86	225.63	945.43
Concrete 4	0	2.77	42.72	2.79	191.45	4.44	0	4	17.99	1.79	0	1.15	17.37	3.73	0	5.81	0	3.02	0	4.36	0	6.56	208.07	12.01	0	34.6	23.38	10.82	0	28.81	0	61.99	7288.6	126.13	213.48	42.45	37.01	22.9	0	17.12	882.37	63.69	86.41	33.86	178676	1277.68	5761.58	205.42	1478.74
Concrete 5	5.1	2.33	159.29	4.65	192.88	4.94	6.44	4.26	96.44	3.98	3.8	1.21	21.41	4.53	0	6.83	0	3.56	6.08	3.57	0	7.64	85.22	9.62	0	41.17	43.51	13.49	0	34.53	0	146.94	39854.3	405.09	723.71	66.62	89.17	13.08	130.94	23.61	3504.97	87.31	110.36	24.79	103270	1116.31	22835	409.8	958.51
Concrete 6	6.42	2.13	90.72	3.56	162.32	4.32	0	4.92	48.55	2.76	0	1.31	13.04	3.68	0	6.32	0	3.38	0	4.32	0	7.07	130.15	10.61	0	38.89	64.11	13.2	0	28.43	0	55.95	5224.87	113.64	299.13	46.79	36.6	8.93	23.47	10.99	958.42	73.52	100.83	29.09	187882	1398.72	11529.9	260.74	2096.81
Concrete 7	0	2.61	36.71	2.29	77.79	2.73	0	3.72	25.36	1.9	0	1.12	11.92	3.11	0	5.24	0	2.6	0	3.56	0	5.76	64.28	7.22	0	31.12	24.27	9.85	0	25.89	0	45.22	4043.46	89.32	159.86	37.14	0	12.1	23.82	10.44	651.71	37.44	0	30.17	93076.2	822.71	7087.18	169.96	973.99
[truncated: 39 more columns]

## Sheet: Supp. Table 4 (NMDS)
Variable	NMDS1	NMDS2	r²	p-value
Mo	-0.81593	-0.57816	0.0450	0.882
Zr	0.70079	0.71337	0.0312	0.993
Sr	0.03267	0.99947	0.2569	0.435
U	100000	0.00001	0.0666	0.864
Rb	0.86601	0.50002	0.0465	0.934
Th	0.09290	0.99568	0.1313	0.689
Pb	0.98984	-0.14218	0.2486	0.457
Au	-0.50002	-0.86601	10000	0.135
Se	-0.50002	-0.86601	10000	0.135
As	-0.33352	-0.94274	0.4583	0.144
Zn	0.93871	-0.34471	0.1845	0.520
W	-0.50002	-0.86601	10000	0.135
Cu	0.52097	-0.85358	0.4128	0.484
Ni	100000	0.00193	0.0666	1000
Co	-0.50002	-0.86601	10000	0.135
Fe	0.98667	0.16273	0.0459	0.938
Mn	-0.92679	-0.37557	0.4058	0.258
Cr	-0.50027	0.86587	0.9238	0.273
V	0.68597	-0.72763	0.0821	0.762
Ti	0.89393	0.44821	0.0331	0.829
Sc	0.04108	0.99916	0.0256	0.849
Ca	0.40211	0.91559	0.0973	0.977
K	0.90608	0.42310	0.0284	0.895
S	-0.09908	-0.99508	0.3778	0.356
Ba	-0.14514	-0.98941	0.3222	0.484
Bal	-0.41950	-0.90776	0.1662	0.851
Nb	0.98755	-0.15732	0.0330	0.975
Bi	100000	0.00001	0.0666	0.864
Al	0.93299	0.35991	0.0536	0.790
P	0.58927	0.80793	0.1880	0.479
Si	-0.97389	-0.22703	0.0786	0.787
Cl	0.94401	0.32991	0.0432	0.877
Mg	100000	0.00005	0.2231	0.439
pH	-0.88214	-0.47099	0.1655	0.758
